# Supplementary material for: Hyperoxia evokes pericyte-mediated capillary constriction
Source: J Cereb Blood Flow Metab. 2022 Jul 3;42(11):2032–47. doi: 10.1177/0271678X221111598 (PMC9580167; doi:10.1177/0271678X221111598)
Supplement: sj-xlsx-1-jcb-10.1177_0271678X221111598 - Supplemental material for Hyperoxia evokes pericyte-mediated capillary constriction [file sj-xlsx-1-jcb-10.1177_0271678X221111598.xlsx]

## Sheet: 1b
Fig. 1b
Normalised vessel diameter
	20%O2			95%O2
Time (min)	Mean	SD	N	Mean	SD	N
-4.5	1.00057	0.022205	5	1.00615	0.027424	20
-2.5	0.986239	0.023807	5	1.00154	0.017442	20
0	1.01547	0.029406	5	0.993794	0.020828	20
2.5	1.01723	0.025725	5	0.978274	0.025613	20
5	1.01139	0.011038	5	0.960651	0.059735	20
7.5	0.998687	0.031937	5	0.938923	0.080069	20
10	0.999039	0.041676	5	0.913011	0.07397	20
12.5	0.988828	0.041236	5	0.878245	0.092994	20
15	1.01096	0.041033	5	0.858336	0.098632	20
17.5	1.02441	0.03717	5	0.843249	0.122826	20
20	1.02717	0.034065	5	0.820938	0.121503	20
22.5	0.999549	0.037367	5	0.82122	0.117429	20
25	0.999506	0.03592	5	0.798423	0.099277	20
27.5	0.992994	0.045502	5	0.791087	0.134737	20
30	1.01166	0.023067	5	0.764739	0.127914	20

## Sheet: 1c
Fig. 1c
Constriction (%)
20%O2	95%O2
-2.06778	49.8841
-2.1097	23.4234
-1.95041	50.231
-0.17635	36.6863
0.356649	20.7106
	19.0637
	19.3901
	23.7443
	8.81413
	-2.96297
	9.95306
	28.6247
	39.098
	17.8831
	21.7755
	17.4694
	18.5922
	11.9266
	23.8716
	21.6795

## Sheet: 1d
Fig. 1d
TTX
Constriction (%)
20%O2	95%O2
-0.896	25.8015
-15.7895	15.5057
-0.8234	5.5203
	13.118
	17.5447
	28.4363

## Sheet: 1e
Fig. 1e
DNQX
Constriction (%)
20%O2	95%O2
-5.7097	28.7796
-1.2064	23.0349
1.7833	40.6462
4.1096	13.144
2.5023

## Sheet: 1f
Fig. 1f
Normalised vessel diameter
	At the soma			5 μm away from soma			10 μm away from soma			15 μm away from soma			20 μm away from soma
Time (min)	Mean	SD	N	Mean	SD	N	Mean	SD	N	Mean	SD	N	Mean	SD	N
-4.5	1.00615	0.027424	20	1.00671	0.017521	15	1.01061	0.025004	15	1.00272	0.010989	14	0.995619	0.020422	12
-2.5	1.00154	0.017442	20	0.995194	0.009499	15	1.00104	0.009151	15	1.00223	0.01183	14	0.995655	0.011742	12
0	0.993794	0.020828	20	0.996189	0.016788	15	0.987854	0.018064	15	0.993245	0.022416	14	1.00041	0.011968	12
2.5	0.978274	0.025613	20	0.983804	0.032789	15	0.984573	0.032819	15	0.992264	0.020478	14	1.00019	0.024387	12
5	0.960651	0.059735	20	0.977348	0.041903	15	0.995568	0.042762	15	0.980192	0.025862	14	1.00007	0.031193	12
7.5	0.938923	0.080069	20	0.976204	0.049667	15	1.00146	0.056819	15	0.980709	0.02811	14	0.993078	0.037853	12
10	0.913011	0.07397	20	0.963593	0.047103	15	0.990385	0.072313	15	0.973323	0.043266	14	0.998715	0.041715	12
12.5	0.878245	0.092994	20	0.919701	0.05409	15	0.960564	0.06778	15	0.949129	0.071472	14	0.98478	0.047047	12
15	0.858336	0.098632	20	0.903182	0.066976	15	0.940144	0.069443	15	0.934856	0.073902	14	0.982089	0.06921	12
17.5	0.843249	0.122826	20	0.890269	0.079955	15	0.930495	0.081194	15	0.932927	0.088705	14	0.981147	0.077887	12
20	0.820938	0.121503	20	0.875226	0.086087	15	0.935455	0.074039	15	0.922204	0.105002	14	0.985197	0.100125	12
22.5	0.82122	0.117429	20	0.867502	0.093628	15	0.929133	0.081029	15	0.912136	0.105804	14	0.962479	0.103138	12
25	0.798423	0.099277	20	0.851084	0.095029	15	0.913667	0.082478	15	0.906549	0.110929	14	0.963763	0.101535	12
27.5	0.791087	0.134737	20	0.834048	0.094108	15	0.896216	0.082251	15	0.900438	0.116498	14	0.948135	0.102451	12
30	0.764739	0.127914	20	0.813701	0.093302	15	0.869466	0.096628	15	0.894557	0.099857	14	0.951525	0.098306	12

## Sheet: 1g
Fig. 1g
Constriction (%)
At the soma	5 μm away from soma	10 μm away from soma	15 μm away from soma	20 μm away from soma
49.8841	26.9752	17.4776	1.67916	8.52432
23.4234	-0.17579	-2.26516	2.94794	8.89722
50.231	34.4165	24.2689	25.0275	24.2183
36.6863	21.0167	10.6007	11.2314	6.99075
20.7106	14.8842	10.8972	11.1712	9.07486
19.0637	15.4157	-5.47981	0.515217	-8.64463
19.3901	24.8307	25.457	21.4184	8.99142
23.7443	9.19543	4.87177	-0.34726	1.06788
8.81413	0.544792	4.9191	2.30865	-14.2975
-2.96297	21.8619	14.4229	29.7014	9.42929
9.95306	25.3724	16.7883	22.0686	2.37672
28.6247	17.3544	15.4088	11.9901	-6.86082
39.098	14.558	7.149	1.59886
17.8831	17.3315	12.0268	1.91628
21.7755	20.1443	22.8288
17.4694
18.5922
11.9266
23.8716
21.6795

## Sheet: 2b
Fig. 2b
Normalised vessel diameter
	20%O2			95%O2
Time (min)	Mean	SD	N	Mean	SD	N
-4.5	1.00993	0.026961	5	0.993045	0.015352	5
-2.5	0.995066	0.02024	5	0.996042	0.014502	5
0	0.998993	0.019162	5	1.00269	0.026939	5
2.5	1.01511	0.019044	5	0.955502	0.071884	5
5	1.00676	0.022208	5	0.954142	0.068701	5
7.5	1.01037	0.044859	5	0.927249	0.077364	5
10	1.02584	0.066274	5	0.888714	0.102116	5
12.5	1.02736	0.055254	5	0.88571	0.094606	5
15	1.03866	0.04443	5	0.868513	0.096245	5
17.5	1.03117	0.030163	5	0.85094	0.121296	5
20	1.03032	0.053336	5	0.865114	0.097957	5
22.5	1.00055	0.053989	5	0.870233	0.095552	5
25	0.990619	0.032354	5	0.853019	0.092322	5
27.5	1.0279	0.050294	5	0.877338	0.075865	5
30	1.00225	0.025986	5	0.858522	0.119391	5
32.5	1.01868	0.050123	5	0.859488	0.106542	5
35	1.01164	0.041978	5	0.884139	0.110004	5
37.5	1.00809	0.032029	5	0.864173	0.086148	5
40	0.998859	0.034683	5	0.856061	0.0705	5
42.5	0.993268	0.028619	5	0.845964	0.07647	5
45	0.978905	0.022286	5	0.876403	0.064257	5
47.5	0.996511	0.019698	5	0.855997	0.088787	5
50	0.974951	0.007725	5	0.823203	0.138361	5
52.5	0.98452	0.020621	5	0.80567	0.129592	5
55	0.984298	0.043752	5	0.812204	0.116634	5
57.5	0.997994	0.03479	5	0.773825	0.121545	5
60	0.996053	0.017254	5	0.790051	0.133361	5

## Sheet: 2c
Fig. 2c
Constriction (%)
20%O2	95%O2
-2.07247	40.4219
-0.71905	27.6786
2.16425	7.72063
2.80968	13.7546
-0.41681	14.2527

## Sheet: 3c
Fig. 3c
Percentage increase in GCaMP fluorescence (∆F/F; %)
	20%O2 Background			20%O2			95%O2 Background			95%O2
Time (min)	Mean	SD	N	Mean	SD	N	Mean	SD	N	Mean	SD	N
-4.5	1.99859	4.38597	16	1.60202	2.48451	16	2.07857	3.02684	8	1.58026	3.17674	8
-3.5	-0.8397	5.04084	16	0.118074	2.6773	16	1.42262	1.47291	8	1.84098	2.98222	8
-2.5	-3.84193	4.78455	16	-0.06293	2.49603	16	-1.71184	3.57504	8	-0.63196	2.1601	8
-1.5	1.50328	3.26697	16	-1.7377	2.80859	16	3.40083	2.19213	8	0.964769	2.17535	8
-0.5	-0.08249	5.279	16	0.221073	2.25536	16	-2.45548	1.74263	8	-1.34001	3.35176	8
0.5	-0.84269	4.76169	16	1.43579	3.51059	16	0.898709	4.59587	8	0.754543	5.60167	8
1.5	2.07226	5.50088	16	-0.11851	3.84416	16	0.484652	1.78984	8	0.192316	3.78763	8
2.5	-2.62921	5.19545	16	0.314216	4.75209	16	-1.03417	2.64017	8	-5.32132	10.2253	8
3.5	-0.21282	4.60767	16	1.23969	5.48487	16	3.67092	2.51329	8	8.4308	8.72806	8
4.5	-2.21439	5.87924	16	0.017445	5.23969	16	1.01921	2.21756	8	13.7671	13.4822	8
5.5	1.54769	6.57535	16	0.110605	6.54637	16	2.91507	3.02546	8	10.3021	6.13	8
6.5	-0.1758	7.65335	16	-0.63422	5.94262	16	0.431546	1.96783	8	7.75786	3.59565	8
7.5	-0.48226	5.92078	16	-1.73095	6.09812	16	-0.46633	1.22297	8	5.66233	4.45074	8
8.5	-0.44848	5.77239	16	-0.38919	7.64309	16	3.65188	2.07836	8	5.10862	5.03458	8
9.5	-2.97715	4.88122	16	0.096872	6.52731	16	-0.2623	3.35	8	3.06173	4.95295	8
10.5	-0.22422	6.42577	16	-0.61127	4.90243	16	-1.15015	3.34308	8	-0.88108	5.75781	8
11.5	-1.59061	6.67648	16	-1.81326	7.54292	16	-2.63899	1.64386	8	-0.91673	7.4714	8
12.5	-2.42379	5.32377	16	-2.48827	7.50992	16	-2.00049	1.97981	8	-1.08899	7.11987	8
13.5	1.87235	5.83442	16	-1.24207	9.3245	16	0.86159	3.11268	8	0.674574	7.58909	8
14.5	-1.70438	5.73762	16	-3.2005	8.939	16	-2.57739	2.52969	8	-2.3301	7.37819	8
15.5	-1.9536	6.98845	16	-4.4924	8.30516	16	-1.45863	1.10944	8	-0.97204	8.2814	8
16.5	-2.84236	4.7993	16	-4.79109	8.10162	16	-3.44293	2.2122	8	-2.5088	8.55972	8
17.5	-0.05038	6.47064	16	-3.61197	7.34636	16	-2.47772	3.16449	8	-2.12555	9.46936	8
18.5	-1.68056	4.23834	16	-3.49396	8.84233	16	-0.42431	3.36322	8	-3.03541	8.66496	8
19.5	-3.37512	4.06521	16	-2.9834	9.70657	16	-1.33459	2.1494	8	-4.16661	7.98106	8

## Sheet: 3d
Fig. 3d
Percentage increase in GCaMP fluorescence at t=4-6 min (∆F/F; %)
20%O2 Background	20%O2	95%O2 Background	95%O2
-3.10449	-1.04851	-1.53194	13.0959
-1.40219	-1.9219	-0.22094	3.38089
-3.64154	0.543327	1.48631	7.7815
1.51079	1.71281	3.77573	18.3052
-6.49405	-9.58454	1.78049	23.8161
0.883996	-4.9113	2.88068	22.1645
3.00766	-4.59607	1.08563	3.89864
4.71672	-2.3941	1.26557	-0.42566
-3.37279	-3.00691
2.26735	-5.51624
-4.26914	5.06043
2.16901	4.45335
-7.96587	10.2688
-5.18569	4.23649
2.28236	2.94104
0.637773	4.32492

[truncated: 10 more sheets: 4b, 4d, 4e, 4f, 4g, 4h, 5a, 5b, 5c, 5d]
